# Supplementary material for: Characterization and Diversity of Microcystins Produced by Cyanobacteria from the Curonian Lagoon (SE Baltic Sea)
Source: Toxins (Basel). 2021 Nov 24;13(12):838. doi: 10.3390/toxins13120838 (PMC8703916; doi:10.3390/toxins13120838)
Supplement: Supplementary file 1 [file toxins-13-00838-s001.zip]

Archive with 1 entries (1 files):
- toxins-1480067-supplementary.pdf
